# Supplementary material for: Engineering of ATP synthase for enhancement of proton-to-ATP ratio
Source: Nat Commun. 2025 Jul 3;16:5410. doi: 10.1038/s41467-025-61227-w (PMC12229609; doi:10.1038/s41467-025-61227-w)
Supplement: Supplementary file 4 — Source Data file [file 41467_2025_61227_MOESM4_ESM.xlsx]

## Sheet: Fig3a
			gel 1		gel 2		gel 3

## Sheet: Fig3b
					WT FoF1
					protein (µg/lane)	γ subunit	a subunit	b subunit
					0.527641	959.163	123.314	814.406
					0.879401	1585.28	280.799	1500.65
					1.3191	2499.7	498.335	2398.77
					1.7588	3467.82	763.163	3260.77
					2.6382	5311.06	1165.82	5041.6
					δΔN-α fused FoF1
					protein (µg/lane)	γ subunit	a subunit	b subunit
					0.50467	725.87	424.627	1581.06
					0.841117	1244.58	711.163	2742.06
					1.26167	2036.99	1150.82	4329.18
					1.68223	2656.82	1455.23	5345.72
					2.52335	3773.77	2078.89	6991.91

## Sheet: Fig4a
		δΔN-α fused FoF1								WT FoF1
		Time (s)	63.0 mV	66.7 mV	72.4 mV	76.4 mV	80.1 mV	87.9 mV		Time (s)	127.5 mV	132.1 mV	136.2 mV	142.1 mV	147.1 mV	149.9 mV
		0	767.266	788.924	653.782	726.383	811.136	765.002		0	924.259	936.077	889.044	887.641	800.824	807.369
		1	763.773	788.049	655.111	726.31	812.694	766.071		1	924.232	941.728	893.672	887.243	801.208	806.286
		2	765.876	791.27	653.263	730.011	812.543	764.907		2	926.092	939.238	890.659	886.067	800.5	807.651
		3	761.643	788.911	653.86	727.595	811.833	766.517		3	924.44	940.335	891.469	887.41	799.648	809.146
		4	759.197	792.469	652.886	730.318	811.352	768.141		4	922.014	938.437	892.242	884.734	801.847	809.04
		5	760.768	790.171	651.462	730.673	808.261	765.21		5	927.467	940.557	891.062	886.054	801.333	810.091
		6	762.799	787.43	651.193	727.786	808.188	765.963		6	924.347	940.034	889.645	889.507	804.758	810.452
		7	761.115	786.365	652.657	729.981	814.3	764.292		7	926.68	938.377	888.488	883.85	799.458	809.785
		8	759.838	787.946	650.852	729.046	811.11	767.158		8	925.375	942.899	890.108	885.151	801.254	809.211
		9	761.223	790.391	655.116	726.011	811.114	764.097		9	924.269	943.978	891.451	884.878	802.652	808.119
		10	758.881	791.171	651.258	726.587	809.149	764.556		10	927.921	938.822	887.276	887.9	798.389	805.605
		11	764.041	785.119	654.029	730.686	808.924	766.413		11	923.579	941.756	895.885	886.674	800.065	808.387
		12	764.201	788.062	651.657	731.271	805.006	765.76		12	926.254	938.072	890.687	885.896	799.491	807.374
		13	759.998	788.634	649.908	729.188	807.374	764.288		13	924.241	941.275	892.45	885.674	799.787	808.438
		14	764.184	788.443	652.042	727.691	808.482	762.859		14	925.773	940.83	891.659	884.415	802.078	807.628
		15	761.219	787.249	651.241	731.115	808.404	765.812		15	923.894	939.733	893.274	886.882	801.203	808.883
		16	758.296	785.166	653.341	734.362	810.045	769.132		16	925.208	941.367	889.169	883.818	798.764	804.309
		17	750.487	790.608	649.548	729.219	811.902	765.123		17	926.453	939.974	888.808	887.785	797.5	806.124
		18	751.5	787.591	649.523	733.275	810.625	765.015		18	927.333	941.27	893.561	885.854	797.422	809.836
		19	751.764	788.612	651.96	743.842	806.634	764.82		19	925.778	942.14	892.034	883.461	796.431	804.832
		20	754.682	786.92	652.181	738.829	806.071	765.708		20	922.635	939.044	892.645	883.193	804.258	807.388
		21	752.504	788.253	651.038	742.184	805.3	760.184		21	927.25	939.497	893.844	887.678	799.991	806.216
		22	750.946	787.846	652.804	738.994	808.911	765.682		22	927.305	939.372	888.784	880.707	796.427	806.156
		23	751.31	789.262	647.934	728.028	824.266	762.842		23	923.574	938.761	889.405	885.109	800.579	810.609
		24	753.279	790.188	651.02	730.258	813.318	763.11		24	920.061	948.093	889.798	887.706	803.286	815.094
		25	751.946	784.482	651.908	730.838	824.486	766.673		25	922.977	946.663	895.575	890.395	793.77	821.547
		26	751.097	786.279	662.371	735.063	819.599	766.002		26	932.327	946.64	888.997	882.54	797.079	819.205
		27	748.461	790.755	660.358	731.453	819.603	765.612		27	947.352	945.871	885.53	885.1	795.718	820.7
		28	749.53	800.569	662.665	732.825	819.183	763.781		28	946.584	948.611	892.358	883.364	795.954	821.403
		29	723.223	798.396	655.622	733.409	804.893	748.543		29	949.148	929.291	879.643	822.292	778.93	793.085
		30	576.913	707.158	513.169	600.48	677.83	603.679		30	814.474	807.013	692.089	689.437	617.918	627.138
		31	576.597	629.211	503.835	591.043	658.276	618.752		31	765.085	768.645	648.459	674.995	576.727	617.126
		32	574.644	616.428	500.268	590.739	659.401	627.622		32	761.595	764.377	671.487	692.381	617.529	650.94
		33	576.138	616.28	504.567	594.878	660.115	636.64		33	755.721	763.28	671.579	698.778	625.259	661.942
		34	574.636	614.034	506.333	597.449	661.903	643.609		34	749.972	765.516	667.154	699.171	628.384	663.919
		35	574.549	615.622	506.355	601.068	667.709	647.83		35	745.737	769.441	663.812	707.512	640.067	671.149
		36	571.818	615.345	504.97	601.354	668.804	656.007		36	741.631	764.571	669.496	709.332	641.39	677.824
		37	575.389	614.536	506.857	604.622	666.696	658.423		37	739.451	765.196	666.664	709.994	646.042	683.045
		38	572.484	613.562	506.125	601.558	667.981	665.254		38	739.516	766.256	666.367	716.002	652.689	684.595
		39	572.22	612.402	509.511	603.622	673.531	667.466		39	735.637	766.057	668.589	722.695	654.638	690.131
		40	574.103	614.718	507.169	606.822	671.453	667.418		40	735.225	766.608	670.732	721.228	659.952	691.978
		41	575.177	614.873	508.355	603.856	675.916	669.124		41	733.799	769.584	669.242	724.931	662.65	698.579
		42	572.268	613.96	510.983	605.471	672.743	672.228		42	734.151	766.446	667.585	729.971	664.854	701.412
		43	571.679	612.869	508.978	605.627	673.838	674.016		43	731.49	770.181	669.723	730.138	667.95	706.212
		44	573.16	611.328	509.325	606.237	674.41	677.635		44	728.393	769.075	671.038	733.943	673.496	709.142
		45	571.74	612.67	511.32	608.99	674.903	678.388		45	725.282	768.89	668.136	729.962	676.111	712.581
		46	570.973	611.259	509.29	609.315	674.934	680.094		46	723.473	767.349	668.765	732.966	677.856	714.794
		47	570.523	611.428	512.065	611.246	675.449	679.237		47	723.389	768.747	671.14	734.082	683.207	717.001
		48	572.424	609.35	509.714	605.596	672.488	679.617		48	720.195	766.983	669.168	733.961	685.642	712.882
		49	571.476	611.614	511.671	611.848	676.042	681.566		49	714.9	767.946	670.626	735.183	685.405	721.408
		50	571.173	609.51	508.082	611.103	675.167	684.656		50	719.705	766.784	667.71	732.679	689.136	723.139
		51	569.705	608.177	507.29	607.51	675.947	682.752		51	718.256	764.738	668.085	738.646	688.535	724.764
		52	570.779	609.298	512.294	609.778	673.674	682.457		52	717.136	758.883	670.672	736.697	691.821	726.828
		53	572.727	608.904	512.364	609.021	674.323	683.522		53	712.049	760.915	667.608	738.632	693.765	726.856
		54	570.112	610.432	509.017	607.315	677.094	683.86		54	712.942	762.479	668.46	738.747	691.168	731.05
		55	570.367	609.35	507.883	605.267	674.665	688.15		55	708.577	762.16	669.788	740.807	698.093	728.777
		56	570.649	607.964	509.563	609.735	676.388	685.228		56	706.323	756.832	670.07	740.557	692.335	732.327
		57	568.636	607.809	507.658	607.977	672.453	688.552		57	709.707	755.934	668.941	741.46	692.4	737.683
		58	567.592	610.757	510.459	608.622	678.18	686.098		58	708.628	753.698	669.844	738.414	693.455	733.892
		59	570.272	606.635	508.03	609.259	674.327	687.92		59	707.864	757.226	668.608	736.438	692.376	736.447
		60	565.965	606.852	508.987	610.077	676.431	689.492		60	704.272	755.666	665.659	736.572	690.442	736.901
		61	568.857	611.454	508.658	607.488	677.942	685.626		61	704.36	754.333	668.83	738.373	696.315	741.756
		62	566.857	609.774	506.325	606.138	672.665	685.089		62	701.287	752.925	667.015	738.808	697.454	740.571
		63	566.528	608.977	508.537	603.917	674.254	685.7		63	701.194	751.074	669.64	740.196	699.69	744.043
		64	567.883	609.947	508.909	607.549	673.007	685.985		64	700.597	752.134	665.247	740.849	698.51	741.9
		65	567.891	607.168	507.151	609.103	675.011	685.864		65	698.074	746.237	661.933	740.567	698.926	742.932
		66	563.315	608.211	508.16	607.341	675.011	686.288		66	696.839	743.362	665.974	736.956	699.394	746.149
		67	565.367	606.852	508.978	606.38	674.375	687.392		67	695.769	743.163	662.4	738.359	697.778	739.007
		68	563.181	608.185	506.48	607.328	673.245	686.817		68	694.788	739.669	664.557	736.067	702.324	741.543
		69	564.965	607.679	503.987	604.488	672.596	687.574		69	692.321	739.243	665.025	738.576	696.149	744.515
		70	565.341	607.436	505.558	604.882	673.15	686.392		70	692.858	738.581	660.331	736.489	699.125	742.113
		71	564.541	607.332	505.714	607.354	674.496	686.708		71	689.289	736.836	663.868	737.424	701.986	743.293
		72	566.173	608.06	506.216	604.506	671.193	687.44		72	687.933	733.128	663.382	735.739	700.532	749.611
		73	564.562	605.913	506.113	603.787	671.544	687.804		73	684.919	729.064	661.942	733.503	704.43	746.547
		74	563.497	603.363	504.277	601.306	672.271	685.574		74	685.123	729.152	658.873	733.198	703.161	745.006
		75	562.393	605.41	507.013	602.882	672.942	686.301		75	684.535	728.925	661.026	734.66	701.449	749.296
		76	561.861	604.826	502.177	602.575	671.033	685.236		76	681.54	730.332	662.9	735.859	702.37	745.394
		77	559.679	603.748	502.749	604.644	672.024	683.068		77	681.078	727.407	655.101	729.351	704.819	746.57
		78	560.268	603.822	504.567	601.415	668.453	684.094		78	682.54	724.162	657.591	729.416	702.25	745.686
		79	558.389	601.843	504.338	601.458	670.254	686.211		79	677.68	723.764	657.11	729.249	704.555	745.293
		80	559.705	603.618	503.515	600.648	670.496	680.773		80	679.013	721.26	656.92	730.703	706.712	750.083
		81	563.315	602.25	503.234	597.895	668.652	683.968		81	677.398	722.181	655.777	729.55	702.199	748.672
		82	560.389	601.259	501.446	601.653	669.7	684.812		82	675.63	725.444	655.985	725.787	704.518	744.649
		83	561.991	602.891	501.615	602.865	667.297	683.327		83	672.542	720.904	658.429	731.115	708.026	747.107
		84	556.956	602.882	503.719	599.086	668.271	683.081		84	672.718	719.135	657.462	725.879	707.091	745.552
		85	558.32	605.445	499.377	599.229	668.089	684.656		85	666.904	718.751	653.717	729.694	707.05	747.019
		86	556.389	599.112	499.853	599.532	671.302	681.371		86	667.048	715.099	655.138	728.101	709.119	751.194
		87	557.64	603.419	500.662	601.337	667.964	680.834		87	666.099	715.479	649.56	727.99	707.522	747.375
		88	555.138	600.917	498.788	595.384	665.76	681.297		88	668.413	710.984	650.264	727.708	708.295	747.843
		89	559.467	601.835	501.978	599.389	669.466	681.548		89	664.317	708.887	649.125	725.301	707.716	746.496
		90	554.112	603.207	502.801	598.454	663.981	679.414		90	664.544	707.406	650.676	724.954	707.619	750.579
		91	557.277	598.034	499.952	599.294	668.302	682.193		91	659.896	706.73	648.787	726.662	708.248	746.917
		92	553.792	598.341	500.84	596.765	667.631	678.739		92	656.142	708.323	648.093	723.209	708.614	745.894
		93	557.359	599.384	497.805	596.735	665.042	678.314		93	659.882	704.985	649.403	721.177	705.902	749.431
		94	555.467	600.042	498.853	599.138	663.942	677.678		94	658.508	702.671	647.255	725.19	707.582	746.107
		95	555.662	597.077	498.416	594.679	667.012	677.938		95	656.809	702.574	648.028	720.306	707.587	747.371
		96	555.692	594.298	494.978	594.726	663.652	680.449		96	657.411	697.968	647.297	721.052	706.355	746.834
		97	556.121	593.934	498.173	597.501	663.518	678.652		97	654.249	699.431	642.182	721.806	708.077	748.746
		98	552.484	598.324	495.658	593.285	663.172	678.232		98	653.222	693.547	643.95	719.172	705.902	745.913
		99	553.852	595.285	496.359	595.337	662.219	675.492		99	651.842	697.005	640.724	720.677	702.976	746.478
		100	551.857	596.125	496.515	593.657	663.657	674.765		100	648.213	693.163	640.969	717.733	707.415	743.27

## Sheet: Fig4b
					WT FoF1			δΔN-α fused FoF1
					pmf (mV)	Rate of catalysis (s-1)		pmf (mV)	Rate of catalysis (s-1)
					127.496	-0.0689908		63.0264	-0.0172989
					132.145	0.0162706		66.7152	-0.00985984
					136.212	0.016862		72.4066	0.0265982
					142.12	0.142448		76.4264	0.0679703
					147.088	0.187645		80.1275	0.0767108
					149.875	0.267081		87.9387	0.227685

## Sheet: Fig4c
					WT FoF1
						F pmfeq (kJ/mol)
					2.3RT logQ(kJ/mol)	data1	data2	data3	data4	mean	SD
					-6.31	9.98347	10.5676	10.9734		10.5082	0.497635
					-3.88	10.8507	11.6214	11.4168		11.2963	0.399221
					-1.16	11.7014	11.7613	11.7637		11.7421	0.0353029
					2.27	12.8284	12.6822	14.0819	13.501	13.2734	0.646269
					6.25	14.0728	14.5373	15.0764		14.5621	0.502287
					δΔN-α fused FoF1
						F pmfeq (kJ/mol)
					2.3RT logQ(kJ/mol)	data1	data2	data3	data4	mean	SD
					-6.31	5.93449	4.94706	5.95668	5.61219	5.61261	0.470795
					-1.16	6.85073	6.18839	6.20512		6.41475	0.377665
					2.27	6.96926	6.7013	6.55549		6.74202	0.209869
					6.25	7.62935	8.774	7.70185	6.84996	7.73879	0.790572
					10.23	8.30208	8.46968	8.33424		8.36867	0.0889482

## Sheet: Sup Fig3
				a							a
					WT FoF1-1		WT FoF1-2		WT FoF1-3			δΔN-α fused FoF1		δΔN-α fused FoF1		δΔN-α fused FoF1
					pmf (mV)	Rate of catalysis (s-1)	pmf (mV)	Rate of catalysis (s-1)	pmf (mV)	Rate of catalysis (s-1)		pmf (mV)	Rate of catalysis (s-1)	pmf (mV)	Rate of catalysis (s-1)	pmf (mV)	Rate of catalysis (s-1)
					96.2941	-0.0538177	104.454	-0.0205333	103.626	-0.0496577		58.3187	-0.00838698	65.2961	-0.0393789	64.2909	-0.0138857
					98.9309	-0.012465	107.032	0.0481261	108.746	-0.0332433		62.4136	0.0338578	65.2961	0.0640218	69.1545	0.0280751
					105.796	0.00857037	113.779	-0.00452585	112.005	-0.00479473		68.2665	0.11721	70.3962	0.0153628	79.0281	0.137376
					108.961	0.0365217	114.46	0.017713	121.076	0.0390701		73.1502	0.160105	70.3962	0.0914985	82.8475	0.122118
					112.029	0.0545356	118.06	0.0635083	121.5	0.0784517		79.8971	0.371304	77.4907	0.0528572	89.2987	0.18694
					115.705	0.0768936	122.032	0.103828	129.093	0.168362				77.4907	0.0753252
					124.894	0.102689	129.329	0.299613						80.7188	0.118275
														80.7188	0.0618615
														86.5787	0.16917
														86.5787	0.111897
				b
					WT FoF1-1		WT FoF1-2		WT FoF1-3
					pmf (mV)	Rate of catalysis (s-1)	pmf (mV)	Rate of catalysis (s-1)	pmf (mV)	Rate of catalysis (s-1)
					105.672	-0.040956	113.832	-0.0683636	112.058	-0.0101211
					112.537	-0.00154838	113.832	-0.0526107	112.058	-0.0271283
					115.702	0.0143808	120.578	0.00398566	120.638	0.0310784
					119.952	0.050882	120.578	-0.0060516	120.638	0.024385
					122.446	0.0761656	124.098	0.0672894	121.615	0.0242152
					131.635	0.109754	124.098	0.0236252	121.615	0.0222807
							127.343	0.0491132	126.634	0.114284
							131.729	0.162028	126.634	0.0963409
							139.973	0.260875	130.901	0.155171
									130.901	0.224496
									137.134	0.409543
									137.134	0.492379
				c							c
					WT FoF1-1		WT FoF1-2		WT FoF1-3			δΔN-α fused FoF1		δΔN-α fused FoF1		δΔN-α fused FoF1
					pmf (mV)	Rate of catalysis (s-1)	pmf (mV)	Rate of catalysis (s-1)	pmf (mV)	Rate of catalysis (s-1)		pmf (mV)	Rate of catalysis (s-1)	pmf (mV)	Rate of catalysis (s-1)	pmf (mV)	Rate of catalysis (s-1)
					108.961	-0.103725	106.381	-0.119184	105.413	-0.067782		61.4299	-0.0146858	58.2752	-0.0303535	69.0804	-0.0478846
					112.029	-0.056788	113.838	-0.112339	108.067	-0.104802		66.0648	-0.00880538	64.1499	-0.0143801	73.4709	0.0344854
					115.705	-0.0341427	119.072	-0.036583	110.028	-0.0397203		70.751	0.0263067	69.1395	0.0250798	73.4709	0.0345933
					124.894	0.0426943	119.072	-0.0305072	120.815	0.00506479		75.5986	0.0478154	69.1395	0.0479499	79.1464	0.00603337
					129.543	0.0461086	121.194	0.000413003	125.936	0.0496767		77.8214	0.0518309	74.6535	0.0239768	83.0249	-0.0102087
					133.61	0.163816	126.88	0.0762523	129.116	0.0125361		85.8692	0.13818	74.6535	0.0958106	83.0249	0.0205334
							131.044	0.130486	134.669	0.0911702		97.2462	0.190631	80.0333	0.0980538	83.5811	0.0562317
														80.0333	0.116415	89.6535	0.0802609
														84.1484	0.174461	97.8375	0.0792334
														90.3039	0.352637
														99.8479	0.481657
				d							d
					WT FoF1-1		WT FoF1-2		WT FoF1-3			δΔN-α fused FoF1		δΔN-α fused FoF1		δΔN-α fused FoF1
					pmf (mV)	Rate of catalysis (s-1)	pmf (mV)	Rate of catalysis (s-1)	pmf (mV)	Rate of catalysis (s-1)		pmf (mV)	Rate of catalysis (s-1)	pmf (mV)	Rate of catalysis (s-1)	pmf (mV)	Rate of catalysis (s-1)
					127.733	-0.0231498	127.555	-0.0241219	127.496	-0.0689908		63.0264	-0.0172989	64.9186	-0.0447309	62.9082	-0.022187
					133.327	-0.0505719	133.209	0.0163742	132.145	0.0162706		66.7152	-0.00985984	64.9186	-0.0212503	67.4247	-0.0219499
					136.626	-0.0578414	144.189	0.173454	136.212	0.016862		72.4066	0.0265982	69.9673	-0.00331286	68.1492	-0.0162448
					136.626	-0.0582265	147.975	0.258524	142.12	0.142448		76.4264	0.0679703	73.2334	-0.00204875	73.1151	0.0243448
					142.415	-0.000295944	153.896	0.428172	147.088	0.187645		80.1275	0.0767108	73.2344	0.033728	77.8806	0.0328168
					142.415	0.0757502			149.875	0.267081		87.9387	0.227685	79.0281	0.10268	86.5196	0.0217068
					147.975	0.123371								82.4927	0.0896107
					147.975	0.0997302								90.8361	0.112259
					152.358	0.187525
					152.358	0.251226
				e							e
					WT FoF1-1		WT FoF1-2		WT FoF1-3			δΔN-α fused FoF1		δΔN-α fused FoF1		δΔN-α fused FoF1
					pmf (mV)	Rate of catalysis (s-1)	pmf (mV)	Rate of catalysis (s-1)	pmf (mV)	Rate of catalysis (s-1)		pmf (mV)	Rate of catalysis (s-1)	pmf (mV)	Rate of catalysis (s-1)	pmf (mV)	Rate of catalysis (s-1)
					137.253	-0.111344	155.761	0.166066	143.225	-0.142507		53.6839	-0.0410732	60.2473	-0.0327064	61.6073	-0.0267659
					143.138	-0.066998	158.564	0.186958	149.229	-0.0888331		63.0641	-0.0327748	69.5684	-0.0229093	72.0518	-0.0164487
					148.157	0.032525	161.823	0.189022	152.474	-0.0819287		66.7882	-0.0153836	74.6525	-0.0303175	77.3133	-0.0142181
					152.957	0.142861	171.642	0.443949	157.746	0.0374157		71.7311	-0.0030547	80.0093	-0.0256337	81.4875	0.00364927
					158.007	0.247029	175.273	0.80459	163.388	0.125946		77.7092	0.0568886	85.5735	-0.00658079	87.584	0.033171
					163.129	0.312234	181.163	1.22439	169.87	0.243633		82.9438	0.100533	88.2064	0.0981506	93.942	0.130001
												87.6671	0.126113	88.2064	0.0332612	96.4183	0.112082
												92.8216	0.256869	95.7679	0.0767087	100.213	0.184719
														95.7679	0.293933
														100.863	0.205691
														100.863	0.277886
											f
												δΔN-α fused FoF1		δΔN-α fused FoF1		δΔN-α fused FoF1
												pmf (mV)	Rate of catalysis (s-1)	pmf (mV)	Rate of catalysis (s-1)	pmf (mV)	Rate of catalysis (s-1)
												74.6876	-0.0282696	80.4823	-0.0181911	76.2249	-0.0200453
												81.3753	-0.0185186	80.4823	-0.0595003	83.7996	0.000665735
												85.6638	-0.0148512	83.2083	0.0272454	86.9055	-0.00476
												91.4514	0.0277748	83.3857	-0.0138135	92.4566	-0.0066458
												93.945	0.0520121	88.6203	0.0595237	92.4566	0.0244667
												98.9955	0.0810321	88.6203	-0.0195628	96.0146	0.10459
														93.7575	-0.0143969	96.0146	0.0732116
														93.7575	-0.00623534	100.769	0.053024
														98.2615	0.127071	100.769	0.159134
														98.4389	0.0284874
														103.43	0.102163
														103.608	0.0770525

## Sheet: Supplementarty tale 1
		WT FoF1
			Data1 (batch1)	Data2 (batch1)	Data3 (batch1)	Data4 (batch2)	Data5 (batch2)	Data6 (batch2)	mean	SD
		H+-pumping activity (%)	80.113	78.898	78.571	80.701	71.178	73.046	77.0845	3.97355
		WT FoF1
			Data1 (batch1)	Data2 (batch1)	Data3 (batch1)	Data4 (batch2)	Data5 (batch2)	Data6 (batch2)	Data7 (batch2)	Data8 (batch2)	mean	SD
		ATPase activity (s-1)	49.8246	50.8225	46.4889	45.0759	58.2913	55.9336	57.5693	60.6689	53.0844	5.80948
		δΔN-α fused FoF1
			Data1 (batch1)	Data2 (batch1)	Data3 (batch1)	Data4 (batch2)	Data5 (batch2)	Data6 (batch2)	mean	SD
		H+-pumping activity (%)	19.019	11.164	19.636	19.911	24.993	15.38	18.3505	4.67177
		δΔN-α fused FoF1
			Data1 (batch1)	Data2 (batch1)	Data3 (batch1)	Data4 (batch1)	Data5 (batch2)	Data6 (batch2)	Data7 (batch2)	Data8 (batch2)	mean	SD
		ATPase activity (s-1)	20.978	21.3319	18.9122	19.1201	26.9577	22.6263	19.524	16.3364	20.7233	3.15002
